# Supplementary material for: The Combined Effects of Hourly Multi-Pollutant on the Risk of Ambulance Emergency Calls: A Seven-Year Time Series Study
Source: Toxics. 2023 Oct 31;11(11):895. doi: 10.3390/toxics11110895 (PMC10675017; doi:10.3390/toxics11110895)
Supplement: Supplementary file 1 [file toxics-11-00895-s001.zip]

Archive with 1 entries (1 files):
- toxics-2685706-supplementary.pdf
